# Supplementary material for: Exploring Sorghum Flour as a Sustainable Ingredient in Gluten-Free Cookie Production
Source: Foods. 2025 Jul 29;14(15):2668. doi: 10.3390/foods14152668 (PMC12346720; doi:10.3390/foods14152668)
Supplement: Supplementary file 1 [file foods-14-02668-s001.zip]

Archive with 1 entries (1 files):
- foods-3754808-supplementary.pdf
